# Supplementary material for: Data-Driven Design of Epoxy–Granite Machine Foundations: Bayesian Optimization for Enhanced Compressive Strength and Vibration Damping
Source: Polymers (Basel). 2026 Feb 21;18(4):532. doi: 10.3390/polym18040532 (PMC12944673; doi:10.3390/polym18040532)
Supplement: Supplementary file 1 [file polymers-18-00532-s001.zip]

Archive with 1 entries (1 files):
- polymers-4157335-supplementary.pdf
